# Supplementary material for: In Vitro Effects of Pesticides on European Foulbrood in Honeybee Larvae
Source: Insects. 2020 Apr 17;11(4):252. doi: 10.3390/insects11040252 (PMC7240397; doi:10.3390/insects11040252)
Supplement: Supplementary file 1 [file insects-11-00252-s001.zip]

Archive with 2 entries (2 files):
- raw_data.xlsx
- SupplementaryTables_Figures.pdf
